# Supplementary material for: Impact of the Coronavirus Pandemic on High-Risk Infant Follow-Up (HRIF) Programs: A Survey of Academic Programs
Source: Children (Basel). 2021 Oct 6;8(10):889. doi: 10.3390/children8100889 (PMC8534718; doi:10.3390/children8100889)
Supplement: Supplementary file 1 [file children-08-00889-s001.zip]

Archive with 1 entries (1 files):
- children-1386984-supplementary.pdf
